# Supplementary material for: Experimental infection of pigs and ferrets with “pre-pandemic,” human-adapted, and swine-adapted variants of the H1N1pdm09 influenza A virus reveals significant differences in viral dynamics and pathological manifestations
Source: PLoS Pathog. 2023 Dec 4;19(12):e1011838. doi: 10.1371/journal.ppat.1011838 (PMC10721187; doi:10.1371/journal.ppat.1011838)
Supplement: S1 Acknowledgements — (XLS) [file ppat.1011838.s014.xls]

## Sheet: Acknowledge Table
We gratefully acknowledge the authors, originating and submitting laboratories of the sequences from GISAID’s EpiFlu Database on which this research is based. The list is detailed below.
All submitters of data may be contacted directly via www.gisaid.org
Segment ID	Segment	Country	Collection date	Isolate-ID	Isolate name	Originating Lab	Submitting Lab	Authors
EPI501876	HA	Australia	2007-Jan-01	EPI_ISL_154483	A/Brisbane/59/2007		Import from public-domain	Wentworth,D.E.; Halpin,R.A.; Lin,X.; Bera,J.; Akopov,A.; Ransier,A.; Mohan,M.; Fedorova,N.; Tsitrin,T.; McLellan,M.; Stockwell,T.; Amedeo,P.; Appalla,L.; Bishop,B.; Edworthy,P.; Gupta,N.; Hoover,J.; Katzel,D.; Li,K.; Schobel,S.; Shrivastava,S.; Thovarai,V.; Wang,S.; Smith,G.; Ginsburg,G.; Nicholson,B.; Bao,Y.; Sanders,R.; Zhdanov,S.; Kiryutin,B.; Lipman,D.J.; Tatusova,T.; Woods,C.
EPI176620	HA	United States	2009-Apr-09	EPI_ISL_31158	A/California/07/2009	Naval Health Research Center (NHRC) U.S. Navy	Centers for Disease Control and Prevention
EPI280344	HA	New Zealand	2010-Jul-12	EPI_ISL_79722	A/Christchurch/16/2010	WHO Collaborating Centre for Reference and Research on Influenza	Centers for Disease Control and Prevention
EPI326206	HA	Hong Kong (SAR)	2011-Mar-29	EPI_ISL_93746	A/Hong Kong/3934/2011	Government Virus Unit	National Institute for Medical Research
EPI387443	HA	Georgia	2012-Apr-11	EPI_ISL_125835	A/Georgia/628/2012	National Centre for Disease Control and Public Health	National Institute for Medical Research
EPI1784947	HA	Germany	2014-Nov-25	EPI_ISL_504852	A/swine/Steinfeld/21010/2014		Import from public-domain	Duerrwald,R.; Groth,M.; Krumbholz,A.; Lange,J.; Philipps,A.; Zell,R.
EPI1063797	HA	Italy	2014-Sep-01	EPI_ISL_278877	A/swine/Italy/105389/2014		Import from public-domain	Chiapponi,C.; Ebranati,E.; Pariani,E.; Faccini,S.; Luppi,A.; Baioni,L.; Manfredi,R.; Carta,V.; Merenda,M.; Affanni,P.; Colucci,M.E.; Veronesi,L.; Zehender,G.; Foni,E.
EPI1906944	HA	Denmark	2016-Jan-01	EPI_ISL_4081465	A/swine/Denmark/2016_3920_3p1_Sw-L/2016		Import from public-domain	Ryt-Hansen,P.; Krog,J.S.; Breum,S.O.; Hjulsager,C.K.; Pedersen,A.G.; Trebbien,R.; Larsen,L.E.
EPI1201824	HA	Germany	2016-Oct-17	EPI_ISL_304197	A/swine/Germany/AR7648/2016	Friedrich-Loeffler-Institut	Friedrich-Loeffler-Institut	Harder, Timm C.; Henritzi, Dinah
EPI1787827	HA	Germany	2015-Nov-10	EPI_ISL_504330	A/swine/Lastrup/22382/2015		Import from public-domain	Duerrwald,R.; Groth,M.; Krumbholz,A.; Lange,J.; Philipps,A.; Zell,R.
EPI1201812	HA	Germany	2016-Sep-28	EPI_ISL_304191	A/swine/Germany/AR7090/2016	Friedrich-Loeffler-Institut	Friedrich-Loeffler-Institut	Harder, Timm C.; Henritzi, Dinah
EPI861194	HA	Germany	2014-Aug-20	EPI_ISL_238059	A/swine/Germany/AR1760/2014		Friedrich-Loeffler-Institut	Starick, Elke; Henritzi, Dinah; Harder, Timm C.
EPI1906991	HA	Denmark	2015-Jan-01	EPI_ISL_4081477	A/swine/Denmark/2015_23655_1p1_Sw-L/2015		Import from public-domain	Ryt-Hansen,P.; Krog,J.S.; Breum,S.O.; Hjulsager,C.K.; Pedersen,A.G.; Trebbien,R.; Larsen,L.E.
EPI1564559	HA	France	2014-Jun-24	EPI_ISL_381066	A/swine/France/35-140382/2014		Import from public-domain	Chastagner,A.; Simon,G.; Herve,S.; Queguiner,S.; Gorin,S.; Barbier,N.
EPI1907165	HA	Denmark	2017-Jan-01	EPI_ISL_4081565	A/swine/Denmark/2017_2271_1_1p1_Hu-L/2017		Import from public-domain	Ryt-Hansen,P.; Krog,J.S.; Breum,S.O.; Hjulsager,C.K.; Pedersen,A.G.; Trebbien,R.; Larsen,L.E.
EPI1907173	HA	Denmark	2016-Jan-01	EPI_ISL_4081567	A/swine/Denmark/2016_3929_1p1_Hu-L/2016		Import from public-domain	Ryt-Hansen,P.; Krog,J.S.; Breum,S.O.; Hjulsager,C.K.; Pedersen,A.G.; Trebbien,R.; Larsen,L.E.
EPI630652	HA	Slovenia	2015-Mar-05	EPI_ISL_193128	A/Slovenia/1314/15	Laboratory for Virology, National Institute of Public Health	Crick Worldwide Influenza Centre
EPI536231	HA	Austria	2014-Apr-05	EPI_ISL_164171	A/Austria/789192/2014	University of Vienna	National Institute for Medical Research
EPI466602	HA	Norway	2013-May-03	EPI_ISL_145435	A/Norway/2417/2013	WHO National Influenza Centre	National Institute for Medical Research
EPI829401	HA	Ghana	2016-Jun-27	EPI_ISL_232891	A/Ghana/DILI-16-0662/2016	University of Ghana	Crick Worldwide Influenza Centre
EPI1043315	HA	France	2017-Jul-10	EPI_ISL_274611	A/Paris/1289/2017		Institut Pasteur	Gruner, W.E., Fries, A.C., Garrett, C.M., Powell, M.L., Hanson, J.F., DeMarcus, L.S., Sjoberg, P.A., Bogue, A.L., Robbins, A.S., Macias, E.A., Lambert, A.W., Dane, D.J.
EPI1277090	HA	South Africa	2018-Jun-13	EPI_ISL_321838	A/SouthAfrica/VW0420/2018	National Institute for Communicable Disease	Crick Worldwide Influenza Centre
EPI1575087	HA	Russian Federation	2019-Apr-24	EPI_ISL_387098	A/Sakha/3-24V/2019	State Research Center of Virology and Biotechnology (VECTOR)	Crick Worldwide Influenza Centre
EPI1757015	HA	United States	2020-Mar-06	EPI_ISL_490913	A/Oklahoma/12142/2020	U.S. Air Force School of Aerospace Medicine	U.S. Air Force School of Aerospace Medicine
We gratefully acknowledge the authors, originating and submitting laboratories of the sequences from NCBI’s Influenza Virus Resource at GenBank on which this research is based. The list is detailed below.
Accession no.	Segment	Country	Collection date	Bioproject	Isolate name	Originating Lab	Submitting Lab	Authors
MK328677	HA	Canada	2017-Jun-12	PRJNA315383	A/swine/Quebec/DM_28/2017		J. Craig Venter Institute, 9704 Medical Center Drive, Rockville, MD 20850, USA	Tan,G., Pickett,B., Fedorova,N., Amedeo,P., Isom,R., Hu,L., Christensen,J., Miller,J., Durbin,A., Williams,T., Dominguez,F., Ortega-Villicana,T. and Marthaler,D.
KU976868	HA	Mexico	2012-Apr-03	PRJNA315383	A/swine/Mexico/AVX24/2012		Center for Research on Influenza Pathogenesis (CRIP), New York, NY 10029-6574, USA	Mena,I., Nelson,M.I., Quezada-Monroy,F., Dutta,J., Cortes-Fernandez,R., Lara-Puente,H.J., Castro-Peralta,F., Cunha,L., Trovao,N., Lozano-Dubernard,B., Rambaut,A., van Bakel,H. and Garcia-Sastre,A.
KU976696	HA	Mexico	2012-Dec-19	PRJNA315383	A/swine/Mexico/AVX45/2012		Center for Research on Influenza Pathogenesis (CRIP), New York, NY 10029-6574, USA	Mena,I., Nelson,M.I., Quezada-Monroy,F., Dutta,J., Cortes-Fernandez,R., Lara-Puente,H.J., Castro-Peralta,F., Cunha,L., Trovao,N., Lozano-Dubernard,B., Rambaut,A., van Bakel,H. and Garcia-Sastre,A.
KU976628	HA	Mexico	2012-Aug-02	PRJNA315383	A/swine/Mexico/AVX27/2012		Center for Research on Influenza Pathogenesis (CRIP), New York, NY 10029-6574, USA	Mena,I., Nelson,M.I., Quezada-Monroy,F., Dutta,J., Cortes-Fernandez,R., Lara-Puente,H.J., Castro-Peralta,F., Cunha,L., Trovao,N., Lozano-Dubernard,B., Rambaut,A., van Bakel,H. and Garcia-Sastre,A.
KP461618	HA	United States	2014-Nov-25		A/swine/Arkansas/A01840184/2014	USDA SIV Surveillance	National Veterinary Services Laboratory, USDA, 1920 Dayton Ave., Ames, IA 50010, USA	Lin,K., Olson,W.J. and Zhang,J.
MN646196	HA	United States	2019-Oct-17		A/swine/Nebraska/A02245292/2019	USDA NAHLN Voluntary Swine Influenza Surveillance	National Veterinary Services Laboratory, USDA, 1920 Dayton Ave., Ames, IA 50010, USA	Culhane,M.R
The accession numbers of the inoculum viruses used for the animal experiments are found below.
Accession no.	Segment	Country	Collection date	Bioproject	Isolate name	Authors
MT666901	PB2	Denmark	2017-Jan		A/swine/Denmark/2017_10298/4_4p1/2017	Ryt-Hansen,P.; Krog,J.S.; Breum,S.O.; Hjulsager,C.K.; Pedersen,A.G.; Trebbien,R.; Larsen,L.E.
MT666902	PB1
MT666903	PA
MT666904	HA
MT666905	NP
MT666906	NA
MT666907	MP
MT666908	NS
OQ062647	PB2	Denmark	2020-Sep		A/Denmark/238/2020	Charlotte Kristensen., Helena, A. Laybourn, Jeri-Carol Crumpton, Karen Martiny, Ashley Webb, Pia Ryt-Hansen, Ramona Trebbien, Henrik E. Jensen, Jakob N. Nissen, Kerstin Skovgaard, Richard Webby, Lars E. Larsen.
OQ062648	PB1
OQ062649	PA
OQ062650	HA
OQ062651	NP
OQ062652	NA
OQ062653	MP
OQ062654	NS
KU976900	PB2	Mexico	2012-Nov	PRJNA315383	A/swine/Mexico/AVX39/2012	Mena,I., Nelson,M.I., Quezada-Monroy,F., Dutta,J., Cortes-Fernandez,R., Lara-Puente,H.J., Castro-Peralta,F., Cunha,L., Trovao,N., Lozano-Dubernard,B., Rambaut,A., van Bakel,H. and Garcia-Sastre,A.
KU976830	PB1
KU976786	PA
KU976597	HA
KU976910	NP
KU976834	NA
KU976520	MP
KU976514	NS
